# Supplementary material for: Pseudouroctonus peccatum, a new scorpion from the Spring Mountains near “Sin City,” Nevada (Scorpiones, Vaejovidae)
Source: Zookeys. 2013 Dec 18;(364):29–45. doi: 10.3897/zookeys.364.6288 (PMC3890663; doi:10.3897/zookeys.364.6288)
Supplement: XML Treatment for Pseudouroctonus peccatum [file zookeys.364.6288-treatment1.xml]

<!DOCTYPE tp:taxon-treatment
  PUBLIC "-//TaxonX//DTD Taxonomic Treatment Publishing DTD v0 20100105//EN" "tax-treatment-NSO.dtd">
<tp:taxon-treatment xmlns:tp="http://www.plazi.org/taxpub"><tp:treatment-meta><mixed-citation publication-type="journal"><person-group><name><surname>Tate</surname><given-names>Amanda E.</given-names></name><name><surname>Riddle</surname><given-names>Rebecca R.</given-names></name><name><surname>Soleglad</surname><given-names>Michael E.</given-names></name><name><surname>Graham</surname><given-names>Matthew R.</given-names></name></person-group><article-title>
                    <italic>Pseudouroctonus peccatum</italic>, a new scorpion from the Spring Mountains near “Sin City,” Nevada (Scorpiones, Vaejovidae)</article-title><source>Zookeys</source><day>18</day><month>12</month><year>2013</year><volume>2013</volume><issue>364</issue><fpage>29</fpage><lpage>45</lpage><pub-id pub-id-type="doi">10.3897/zookeys.364.6288</pub-id></mixed-citation></tp:treatment-meta><tp:nomenclature><tp:taxon-name>
                            <tp:taxon-name-part taxon-name-part-type="genus">Pseudouroctonus</tp:taxon-name-part>
                            <tp:taxon-name-part taxon-name-part-type="species">peccatum</tp:taxon-name-part>
                            <object-id xmlns:xlink="http://www.w3.org/1999/xlink" content-type="zoobank" xlink:type="simple">http://zoobank.org/0392FDFD-1BC6-4D7D-B80A-C232C9BDEBCB</object-id>
                            <object-id xmlns:xlink="http://www.w3.org/1999/xlink" xlink:type="simple">http://species-id.net/wiki/Pseudouroctonus_peccatum</object-id>
                        </tp:taxon-name><tp:taxon-status xmlns:xlink="http://www.w3.org/1999/xlink" xlink:type="simple">sp. n.</tp:taxon-status><xref ref-type="fig" rid="F1">Figs 1</xref><xref ref-type="fig" rid="F5">–17</xref><xref ref-type="table" rid="T1">; Table 1</xref><xref ref-type="table" rid="T2">–2</xref></tp:nomenclature><tp:treatment-sec sec-type="Type material"><title>Type material.</title><p>United States: <!--PageBreak--><italic>Nevada</italic>: female holotype, Kyle Canyon Road, Spring Mountains, <named-content xmlns:xlink="http://www.w3.org/1999/xlink" content-type="dwc:verbatimCoordinates" xlink:type="simple">36.2666°N, 115.5988°W</named-content>, 10 May 2013, A.E. Tate, R.R. Riddle, and M.R. Graham <italic>leg.</italic> (AMNH, MRG1251); paratype, mature male, same location as holotype, A.E. Tate and R.R. Riddle <italic>leg.</italic> (AMNH, MRG1252); paratype, juvenile female, collected with holotype (AMNH, MRG1222); paratype, juvenile female, same location as holotype, 23 April 2013, A.E. Tate, R.R. Riddle, and D.R. Tate <italic>leg.</italic> (AMNH, MRG1221); juvenile female, same location as holotype, 2 July 2013, R.R. Riddle <italic>leg.</italic> (AMNH, MRG1253).</p></tp:treatment-sec><tp:treatment-sec sec-type="Etymology"><title>Etymology.</title><p>The specific epithet is Latin for “sin” in reference to the proximity of the type locality to Las Vegas, which is known informally as “Sin City.”</p></tp:treatment-sec><tp:treatment-sec sec-type="Diagnosis"><title>Diagnosis.</title><p>Medium to large sized species for the genus, females reaching 50 mm; pectinal tooth counts 13–14 for females and 15 for males. Hemispermatophore lacking secondary lamellar hook; lamellar hook protrudes somewhat from the lamina base creating a modest basal constriction; lamina terminus with a distinct distal crest. Cheliceral movable finger ventral edge with low-profiled pigmented crenulated teeth; fixed <!--PageBreak-->finger ventral edge with several small flat pigmented protuberances; movable finger dorsal edge with two subdistal (<italic>sd</italic>) denticles. Chelal movable finger with seven inner denticles (<italic>ID</italic>). Metasomal segment V somewhat stout in adults, length compared to width 1.908 in females and 1.953 in males.</p></tp:treatment-sec><tp:treatment-sec sec-type="Description of holotype"><title>Description of holotype.</title><p><italic>Color</italic>: Carapace, trochanter, femur, patella, tergites, and metasoma have a yellow-orange base color with dark brown to black markings along the carinae of the pedipalp and metasoma. Legs are light yellow. Pedipalp chelae are dark brown in color with darker reddish-brown coloration at the anterior portion of the palm where the fixed finger and movable finger meet. Chelicerae are light yellow on proximal half with dark reddish-brown fingers. Vesicle portion of the telson is yellow-orange with a dark reddish-brown to black aculeus. Pectines and genital operculum are light yellow.</p><!--PageBreak--><!--PageBreak--><!--PageBreak--><!--PageBreak--><!--PageBreak--><p><italic>Morphology</italic>: Carapace: trapezoidal with noticeably emarginated anterior margin; surface finely granular with scattered small granules, with larger granules symmetrically flanking the lateral and median eyes; median furrow is slight and traverses length of carapace; ratio of location of median eyes location (from anterior edge)/carapace length = 0.338. Tergites: surface with small granules on distal 1/3–1/2 of tergites I–VI; tergite VII with two pairs of granular lateral carinae, and a slight median hump. Sternites: III–VI smooth to very finely granular and without carinae; VII with granular ventral lateral carinae on posterior 4/5, median carinal pair essentially obsolete. Spiracles: ellipsoid and with median side rotated 40° away from posterior sternite margin. Genital Operculum: sclerites separated on posterior 1/5. Pectines: tooth count 13/13; middle lamellae 8/8; sensorial areas present on all pectine teeth. Metasoma: ratio of segment I length/width 0.91; segment II length/width 1.00; segment III length/width 1.06; segment IV length/width 1.36; segment V length/width 1.91. Segments I–IV: dorsal carinae are moderately denticulate on segments I–IV and have slightly enlarged distal denticles; dorsolateral carinae are moderately crenulate on segment I and moderately denticulate on segments II–IV with enlarged posterior denticles; posterior denticles are largest and most pronounced on dorsolateral carinae IV; ventrolateral carinae are moderately crenulate on segments I–IV; segments II and III have sparse and moderately crenulate intermediary carinae forming an approximately 30° angle with the dorsolateral carinae on the posterior 2/3 on segment II and posterior 1/3 segment III; ventromedian carinae are smooth to obsolete on segment I, and crenulate on segments II–IV; ventrolateral setae 2/2:2/2:2/2:2/2; ventral submedian setae 3/3:3/3:3/3:3/3. Segment V: dorsolateral carinae subtly denticulate; lateral carinae crenulate and obsolete on posterior 1/3; ventrolateral carinae crenulate; ventromedian carinae crenulate; intercarinal spaces finely granular; dorsolateral setation 3/3; lateral setation 3/3; ventrolateral setation 4/4; ventromedian setation 4/4. Telson: smooth to slightly granular with no subaculear tubercule and lacking LAS denticles (Fet et al. 2006). Chelicerae: dorsal edge of fixed finger with four teeth, one distal, one subdistal, one median, and one basal, the latter two denticles formed as a bicuspid; ventral edge with seven low-profile pigmented protuberances, the distal two smaller in size; dorsal edge of movable finger has five teeth total comprised of one distal, two subdistal, one median tooth, and one basal tooth; ventral edge of movable finger has seven small pigmented crenulated teeth; serrula with approximately 23 tines. Pedipalps:trichobothrial pattern type C, orthobothriotaxic: trichobothria <italic>ib-it</italic> positioned on extreme base of fixed finger, <italic>Dt</italic> located considerably basal of palm midpoint, <italic>Db</italic> ventral of digital carina, patellar trichobothria <italic>v<sub>3</sub></italic> adjacent to <italic>et<sub>3</sub></italic>; ratio of chela length/width 3.57; femur length/width 2.60; patella length/width 2.79; fixed finger length/carapace length 0.78. Chela: median denticles (MD) of fixed finger aligned and divided into six subrows by five outer denticles (OD); flanked by six inner denticles (ID); movable finger with six subrows of MD, five OD and seven ID. Chela carinae: Digital carina rounded, rough, and somewhat flattened; subdigital essentially obsolete, formed by two granules; dorsosecondary flat, rounded, and roughly textured; dorsomarginal very rounded, with large scattered granules; dorsointernal rounded, with scattered granules; ventroexternal rounded, roughly textured, terminating at external condyle of movable finger; ventromedian flat, essentially obsolete; ventrointernal rounded, with small granules scattered distally; external carina very rounded, roughly textured. Femur: dorsointernal, and ventrointernal carinae denticulate and black in color, ventroexternal and dorsoexternal carinae denticulate with small granules throughout, internal surface has 6 prominent dentate granules. Patella:dorsointernal carinae are denticulate, dorsoexternal carinae are mildly crenate, ventral internal carinae are dentate, ventroexternal carinae are moderately denticulate, internal surface has 11 prominent granules. Legs: Ventral surface of tarsus with single median row of 7–17 spinules terminating distally with one to two pairs of spinules. The terminal spinules are slightly stouter than the those comprising the median row. Flanking setal pairs are essentially absent in legs I–II, with 2–3 irregularly positioned and sized pairs on legs III–IV. Basitarsus spinule rows are limited, 2 rows on leg I, 1 row on leg II, 1 weak row on III, and absent on IV. Basitarsus populated with large irregularly placed darkly pigmented setae. Hemispermatophore: Left hemispermatophore is 5.7 mm in length; lamina length 3.71, lamellar hook length 1.03, and trough different (vertical distance between ventral and dorsal troughs) 0.55. Lamellar edges sub-parallel, except for slight expansion on mid-area of the internal edge; terminus blunted with a distinct distal crest on the dorsal side. Lamellar hook extends somewhat from lamina base, is distinctly bifurcated, and is formed entirely from the dorsal trough. A modest basal constriction and a deep truncal flexure are present. Sclerotized mating plugs with smooth barbs were extracted from the ventrointernal aspect of both hemispermatophore median areas.</p><fig id="F1" position="float" orientation="portrait"><label>Figure 1.</label><caption><p>Map depicting the distribution of <italic><tp:taxon-name>Pseudouroctonus peccatum</tp:taxon-name></italic> sp. n. (black star) and type localities of geographically proximate species in genus <italic><tp:taxon-name>Pseudouroctonus</tp:taxon-name></italic> (blue diamonds) and <italic><tp:taxon-name>Uroctonites</tp:taxon-name></italic> (red circles): <bold>1</bold> <italic><tp:taxon-name>Pseudouroctonus glimmei</tp:taxon-name></italic> (Hjelle, 1972) <bold>2</bold> <italic><tp:taxon-name>Uroctonites montereus</tp:taxon-name></italic> (Gertsch &amp; Soleglad, 1972) <bold>3</bold> <italic><tp:taxon-name>Uroctonites giulianii</tp:taxon-name></italic> William &amp; Savary, 1991 <bold>4</bold> <italic><tp:taxon-name>Uroctonites sequoia</tp:taxon-name></italic> (Gertsch &amp; Soleglad, 1972) <bold>5</bold> <italic><tp:taxon-name>Pseudouroctonus minimus thompsoni</tp:taxon-name></italic> (Kraepelin, 1911) <bold>6</bold> <italic><tp:taxon-name>Pseudouroctonus angelenus</tp:taxon-name></italic> (Gertsch &amp; Soleglad, 1972) <bold>7</bold> <italic><tp:taxon-name>Pseudouroctonus minimus minimus</tp:taxon-name></italic> (Kraepelin, 1911) <bold>8</bold> <italic><tp:taxon-name>Pseudouroctonus bogerti</tp:taxon-name></italic> (Gertsch &amp; Soleglad, 1972) <bold>9</bold> <italic><tp:taxon-name>Pseudouroctonus andreas</tp:taxon-name></italic> (Gertsch &amp; Soleglad, 1972) <bold>10</bold> <italic><tp:taxon-name>Pseudouroctonus williamsi</tp:taxon-name></italic> (Gertsch &amp; Soleglad, 1972) <bold>11</bold> <italic><tp:taxon-name>Pseudouroctonus minimus castaneus</tp:taxon-name></italic> (Gertsch &amp; Soleglad, 1972) <bold>12</bold> <italic><tp:taxon-name>Pseudouroctonus rufulus</tp:taxon-name></italic> (Gertsch &amp; Soleglad, 1972) <bold>13</bold> <italic><tp:taxon-name>Uroctonites huachuca</tp:taxon-name></italic> (Gertsch &amp; Soleglad, 1972) <bold>14</bold> <italic><tp:taxon-name>Pseudouroctonus apacheanus</tp:taxon-name></italic> (Gertsch &amp; Soleglad, 1972).</p></caption><graphic xmlns:xlink="http://www.w3.org/1999/xlink" xlink:href="ZooKeys-364-029-g001.jpg" position="float" orientation="portrait" xlink:type="simple"/></fig><fig id="F2" position="float" orientation="portrait"><label>Figure 2–3.</label><caption><p>Dorsal view of male (<bold>2</bold>) and female (<bold>3</bold>) <italic><tp:taxon-name>Pseudouroctonus peccatum</tp:taxon-name></italic> sp. n. <italic>in vivo</italic>.</p></caption><graphic xmlns:xlink="http://www.w3.org/1999/xlink" xlink:href="ZooKeys-364-029-g002.jpg" position="float" orientation="portrait" xlink:type="simple"/></fig><fig id="F3" position="float" orientation="portrait"><label>Figures 4–15.</label><caption><p><italic><tp:taxon-name>Pseudouroctonus peccatum</tp:taxon-name></italic> sp. n., Spring Mountains, Clark Co., Nevada, USA. Female holotype. <bold>4</bold> Carapace and close-up of lateral eyes. <bold>5–8</bold> Right pedipalp <bold>5</bold> Chela, external view <bold>6</bold> Chelal finger dentition, fixed and movable fingers <bold>7</bold> Patella, dorsal view <bold>8</bold> Femur, dorsal view <bold>9</bold> Right leg II, tarsus close-up, partial ventral view. Right leg III, tarsus and basitarsus, ventral view <bold>10</bold> Cheliceral movable and fixed fingers, ventral view. Chelicera, dorsal view <bold>11</bold> Sternite VII <bold>12</bold> Left stigma I <bold>13</bold> Metasoma and telson, ventral and lateral views <bold>14</bold> Sternopectinal area <bold>15</bold> Male paratype, sternopectinal area.</p></caption><graphic xmlns:xlink="http://www.w3.org/1999/xlink" xlink:href="ZooKeys-364-029-g003.jpg" position="float" orientation="portrait" xlink:type="simple"/></fig><fig id="F4" position="float" orientation="portrait"><label>Figure 16.</label><caption><p><italic><tp:taxon-name>Pseudouroctonus peccatum</tp:taxon-name></italic> sp. n. female holotype, Spring Mountains, Clark Co., Nevada, USA. Trichobothrial pattern.</p></caption><graphic xmlns:xlink="http://www.w3.org/1999/xlink" xlink:href="ZooKeys-364-029-g004.jpg" position="float" orientation="portrait" xlink:type="simple"/></fig><fig id="F5" position="float" orientation="portrait"><label>Figure 17.</label><caption><p><italic><tp:taxon-name>Pseudouroctonus peccatum</tp:taxon-name></italic> sp. n., male paratype, Spring Mountains, Clark Co., Nevada, USA. Left hemispermatophore and mating plug (both reversed, photographed submerged in alcohol). <bold>Outside</bold> hemispermatophore, dorsal and ventral views. <bold>Top</bold> closeup of median area, dorsal and ventral views. Note, due to the translucency of the hemispermatophore,the sclerotized ventral trough is partially visible from the dorsal side. <bold>Bottom</bold> mating plug. dorsal and ventral views. Note, the sclerotized edge of the mating plug barb is located on the dorsal surface and is partially visible from the ventral side due to the translucency of the plug.</p></caption><graphic xmlns:xlink="http://www.w3.org/1999/xlink" xlink:href="ZooKeys-364-029-g005.jpg" position="float" orientation="portrait" xlink:type="simple"/></fig><fig id="F6" position="float" orientation="portrait"><label>Figure 18.</label><caption><p>Type locality of <italic><tp:taxon-name>Pseudouroctonus peccatum</tp:taxon-name></italic> sp. n. on the eastern slope of the Spring Mountains, Nevada. Red arrow indicates where the holotype was discovered.</p></caption><graphic xmlns:xlink="http://www.w3.org/1999/xlink" xlink:href="ZooKeys-364-029-g006.jpg" position="float" orientation="portrait" xlink:type="simple"/></fig><table-wrap id="T1" position="float" orientation="portrait"><label>Table 1.</label><caption><p>Measurements (in millimeters) of all known specimens of <italic><tp:taxon-name>Pseudouroctonus peccatum</tp:taxon-name></italic>.</p></caption><table><tbody><tr><th rowspan="1" colspan="1">Scorpion ID</th><th rowspan="1" colspan="1">Holotype MRG1251</th><th rowspan="1" colspan="1">Female MRG1221</th><th rowspan="1" colspan="1">Female MRG1222</th><th rowspan="1" colspan="1">Male MRG1252</th><th rowspan="1" colspan="1">Female MRG1253</th></tr><tr><td rowspan="1" colspan="1">Total Length</td><td rowspan="1" colspan="1">52.45 mm</td><td rowspan="1" colspan="1">32.37 mm</td><td rowspan="1" colspan="1">27.71 mm</td><td rowspan="1" colspan="1">36.12 mm</td><td rowspan="1" colspan="1">39.83 mm</td></tr><tr><td rowspan="1" colspan="1">Carapace L</td><td rowspan="1" colspan="1">5.59 mm</td><td rowspan="1" colspan="1">4.37 mm</td><td rowspan="1" colspan="1">3.66 mm</td><td rowspan="1" colspan="1">4.53 mm</td><td rowspan="1" colspan="1">4.90 mm</td></tr><tr><td rowspan="1" colspan="1">Mesosoma L</td><td rowspan="1" colspan="1">19.89 mm</td><td rowspan="1" colspan="1">8.30 mm</td><td rowspan="1" colspan="1">8.67 mm</td><td rowspan="1" colspan="1">9.79 mm</td><td rowspan="1" colspan="1">13.94 mm</td></tr><tr><td rowspan="1" colspan="1">Metasoma L</td><td rowspan="1" colspan="1">20.8 mm</td><td rowspan="1" colspan="1">15.00 mm</td><td rowspan="1" colspan="1">11.70 mm</td><td rowspan="1" colspan="1">17.03 mm</td><td rowspan="1" colspan="1">16.36 mm</td></tr><tr><td rowspan="1" colspan="1">MET I L</td><td rowspan="1" colspan="1">3.15 mm</td><td rowspan="1" colspan="1">2.43 mm</td><td rowspan="1" colspan="1">1.98 mm</td><td rowspan="1" colspan="1">2.66 mm</td><td rowspan="1" colspan="1">2.53 mm</td></tr><tr><td rowspan="1" colspan="1">MET I W</td><td rowspan="1" colspan="1">3.45 mm</td><td rowspan="1" colspan="1">2.55 mm</td><td rowspan="1" colspan="1">2.12 mm</td><td rowspan="1" colspan="1">2.63 mm</td><td rowspan="1" colspan="1">2.81 mm</td></tr><tr><td rowspan="1" colspan="1">MET I D</td><td rowspan="1" colspan="1">2.65 mm</td><td rowspan="1" colspan="1">1.98 mm</td><td rowspan="1" colspan="1">1.62 mm</td><td rowspan="1" colspan="1">1.99 mm</td><td rowspan="1" colspan="1">2.20 mm</td></tr><tr><td rowspan="1" colspan="1">MET II L</td><td rowspan="1" colspan="1">3.43 mm</td><td rowspan="1" colspan="1">2.40 mm</td><td rowspan="1" colspan="1">1.79 mm</td><td rowspan="1" colspan="1">2.84 mm</td><td rowspan="1" colspan="1">2.69 mm</td></tr><tr><td rowspan="1" colspan="1">MET II W</td><td rowspan="1" colspan="1">3.42 mm</td><td rowspan="1" colspan="1">2.55 mm</td><td rowspan="1" colspan="1">2.12 mm</td><td rowspan="1" colspan="1">2.65 mm</td><td rowspan="1" colspan="1">2.79 mm</td></tr><tr><td rowspan="1" colspan="1">MET II D</td><td rowspan="1" colspan="1">2.91 mm</td><td rowspan="1" colspan="1">1.98 mm</td><td rowspan="1" colspan="1">1.55 mm</td><td rowspan="1" colspan="1">2.03 mm</td><td rowspan="1" colspan="1">2.31 mm</td></tr><tr><td rowspan="1" colspan="1">MET III L</td><td rowspan="1" colspan="1">3.59 mm</td><td rowspan="1" colspan="1">2.52 mm</td><td rowspan="1" colspan="1">1.90 mm</td><td rowspan="1" colspan="1">3.00 mm</td><td rowspan="1" colspan="1">2.82 mm</td></tr><tr><td rowspan="1" colspan="1">MET III W</td><td rowspan="1" colspan="1">3.39 mm</td><td rowspan="1" colspan="1">2.55 mm</td><td rowspan="1" colspan="1">2.06 mm</td><td rowspan="1" colspan="1">2.69 mm</td><td rowspan="1" colspan="1">2.69 mm</td></tr><tr><td rowspan="1" colspan="1">MET III D</td><td rowspan="1" colspan="1">2.62 mm</td><td rowspan="1" colspan="1">1.95 mm</td><td rowspan="1" colspan="1">1.62 mm</td><td rowspan="1" colspan="1">2.07 mm</td><td rowspan="1" colspan="1">2.22 mm</td></tr><tr><td rowspan="1" colspan="1">MET IV L</td><td rowspan="1" colspan="1">4.41 mm</td><td rowspan="1" colspan="1">3.06 mm</td><td rowspan="1" colspan="1">2.29 mm</td><td rowspan="1" colspan="1">3.61 mm</td><td rowspan="1" colspan="1">3.20 mm</td></tr><tr><td rowspan="1" colspan="1">MET IV W</td><td rowspan="1" colspan="1">3.25 mm</td><td rowspan="1" colspan="1">2.48 mm</td><td rowspan="1" colspan="1">1.98 mm</td><td rowspan="1" colspan="1">2.51 mm</td><td rowspan="1" colspan="1">2.63 mm</td></tr><tr><td rowspan="1" colspan="1">MET IV D</td><td rowspan="1" colspan="1">2.57 mm</td><td rowspan="1" colspan="1">1.95 mm</td><td rowspan="1" colspan="1">1.59 mm</td><td rowspan="1" colspan="1">2.15 mm</td><td rowspan="1" colspan="1">2.52 mm</td></tr><tr><td rowspan="1" colspan="1">MET V L</td><td rowspan="1" colspan="1">6.22 mm</td><td rowspan="1" colspan="1">4.59 mm</td><td rowspan="1" colspan="1">3.74 mm</td><td rowspan="1" colspan="1">4.98 mm</td><td rowspan="1" colspan="1">5.12 mm</td></tr><tr><td rowspan="1" colspan="1">MET V W</td><td rowspan="1" colspan="1">3.26 mm</td><td rowspan="1" colspan="1">2.48 mm</td><td rowspan="1" colspan="1">2.01 mm</td><td rowspan="1" colspan="1">2.55 mm</td><td rowspan="1" colspan="1">2.59 mm</td></tr><tr><td rowspan="1" colspan="1">MET V D</td><td rowspan="1" colspan="1">2.47 mm</td><td rowspan="1" colspan="1">1.77 mm</td><td rowspan="1" colspan="1">1.54 mm</td><td rowspan="1" colspan="1">1.95 mm</td><td rowspan="1" colspan="1">2.17 mm</td></tr><tr><td rowspan="1" colspan="1">Telson L</td><td rowspan="1" colspan="1">6.17 mm</td><td rowspan="1" colspan="1">4.47 mm</td><td rowspan="1" colspan="1">3.68 mm</td><td rowspan="1" colspan="1">4.77 mm</td><td rowspan="1" colspan="1">4.63 mm</td></tr><tr><td rowspan="1" colspan="1">Vesicle L</td><td rowspan="1" colspan="1">4.21 mm</td><td rowspan="1" colspan="1">3.02 mm</td><td rowspan="1" colspan="1">2.30 mm</td><td rowspan="1" colspan="1">3.39 mm</td><td rowspan="1" colspan="1">3.49 mm</td></tr><tr><td rowspan="1" colspan="1">Vesicle W</td><td rowspan="1" colspan="1">3.13 mm</td><td rowspan="1" colspan="1">2.31 mm</td><td rowspan="1" colspan="1">1.70 mm</td><td rowspan="1" colspan="1">2.33 mm</td><td rowspan="1" colspan="1">2.19 m</td></tr><tr><td rowspan="1" colspan="1">Vesicle D</td><td rowspan="1" colspan="1">2.41 mm</td><td rowspan="1" colspan="1">1.68 mm</td><td rowspan="1" colspan="1">1.49 mm</td><td rowspan="1" colspan="1">1.67 mm</td><td rowspan="1" colspan="1">2.62 mm</td></tr><tr><td rowspan="1" colspan="1">Aculeus L</td><td rowspan="1" colspan="1">1.96 mm</td><td rowspan="1" colspan="1">1.45 mm</td><td rowspan="1" colspan="1">1.38 mm</td><td rowspan="1" colspan="1">1.38 mm</td><td rowspan="1" colspan="1">1.14 mm</td></tr><tr><td rowspan="1" colspan="1">Pedipalp L</td><td rowspan="1" colspan="1">18.79 mm</td><td rowspan="1" colspan="1">15.09 mm</td><td rowspan="1" colspan="1">11.80 mm</td><td rowspan="1" colspan="1">16.08 mm</td><td rowspan="1" colspan="1">16.44 mm</td></tr><tr><td rowspan="1" colspan="1">Femur L</td><td rowspan="1" colspan="1">4.71 mm</td><td rowspan="1" colspan="1">3.74 mm</td><td rowspan="1" colspan="1">2.96 mm</td><td rowspan="1" colspan="1">3.88 mm</td><td rowspan="1" colspan="1">4.30 mm</td></tr><tr><td rowspan="1" colspan="1">Femur W</td><td rowspan="1" colspan="1">1.81 mm</td><td rowspan="1" colspan="1">1.26 mm</td><td rowspan="1" colspan="1">1.11 mm</td><td rowspan="1" colspan="1">1.39 mm</td><td rowspan="1" colspan="1">1.41 mm</td></tr><tr><td rowspan="1" colspan="1">Femur D</td><td rowspan="1" colspan="1">1.24 mm</td><td rowspan="1" colspan="1">0.95 mm</td><td rowspan="1" colspan="1">0.82 mm</td><td rowspan="1" colspan="1">1.00 mm</td><td rowspan="1" colspan="1">0.95 mm</td></tr><tr><td rowspan="1" colspan="1">Patella L</td><td rowspan="1" colspan="1">5.02 mm</td><td rowspan="1" colspan="1">3.80 mm</td><td rowspan="1" colspan="1">3.40 mm</td><td rowspan="1" colspan="1">4.05 mm</td><td rowspan="1" colspan="1">4.41 mm</td></tr><tr><td rowspan="1" colspan="1">Patella W</td><td rowspan="1" colspan="1">1.80 mm</td><td rowspan="1" colspan="1">1.43 mm</td><td rowspan="1" colspan="1">1.19 mm</td><td rowspan="1" colspan="1">1.42 mm</td><td rowspan="1" colspan="1">1.59 mm</td></tr><tr><td rowspan="1" colspan="1">Patella D</td><td rowspan="1" colspan="1">1.71 mm</td><td rowspan="1" colspan="1">1.38 mm</td><td rowspan="1" colspan="1">0.92 mm</td><td rowspan="1" colspan="1">1.34 mm</td><td rowspan="1" colspan="1">1.38 mm</td></tr><tr><td rowspan="1" colspan="1">Chela L</td><td rowspan="1" colspan="1">9.06 mm</td><td rowspan="1" colspan="1">7.55 mm</td><td rowspan="1" colspan="1">5.27 mm</td><td rowspan="1" colspan="1">8.15 mm</td><td rowspan="1" colspan="1">7.73 mm</td></tr><tr><td rowspan="1" colspan="1">Palm W</td><td rowspan="1" colspan="1">2.54 mm</td><td rowspan="1" colspan="1">1.81 mm</td><td rowspan="1" colspan="1">1.26 mm</td><td rowspan="1" colspan="1">2.10 mm</td><td rowspan="1" colspan="1">1.49 mm</td></tr><tr><td rowspan="1" colspan="1">Palm L</td><td rowspan="1" colspan="1">4.84 mm</td><td rowspan="1" colspan="1">2.85 mm</td><td rowspan="1" colspan="1">2.46 mm</td><td rowspan="1" colspan="1">3.79 mm</td><td rowspan="1" colspan="1">3.38 mm</td></tr><tr><td rowspan="1" colspan="1">Chela D</td><td rowspan="1" colspan="1">3.31 mm</td><td rowspan="1" colspan="1">2.23 mm</td><td rowspan="1" colspan="1">1.44 mm</td><td rowspan="1" colspan="1">2.84 mm</td><td rowspan="1" colspan="1">2.65 mm</td></tr><tr><td rowspan="1" colspan="1">MF L</td><td rowspan="1" colspan="1">5.55 mm</td><td rowspan="1" colspan="1">4.05 mm</td><td rowspan="1" colspan="1">3.33 mm</td><td rowspan="1" colspan="1">4.36 mm</td><td rowspan="1" colspan="1">4.35 mm</td></tr><tr><td rowspan="1" colspan="1">FF L</td><td rowspan="1" colspan="1">4.37 mm</td><td rowspan="1" colspan="1">3.32 mm</td><td rowspan="1" colspan="1">2.94 mm</td><td rowspan="1" colspan="1">3.25 mm</td><td rowspan="1" colspan="1">3.65 mm</td></tr><tr><td rowspan="1" colspan="1">Cara to eyes</td><td rowspan="1" colspan="1">1.89 mm</td><td rowspan="1" colspan="1">1.65 mm</td><td rowspan="1" colspan="1">1.20 mm</td><td rowspan="1" colspan="1">1.37 mm</td><td rowspan="1" colspan="1">1.67 mm</td></tr><tr><td rowspan="1" colspan="1"><bold>Pectine count</bold></td><td rowspan="1" colspan="1">13/13</td><td rowspan="1" colspan="1">14/14</td><td rowspan="1" colspan="1">13/13</td><td rowspan="1" colspan="1">15/15</td><td rowspan="1" colspan="1">14/14</td></tr></tbody></table></table-wrap><table-wrap id="T2" position="float" orientation="portrait"><label>Table 2.</label><caption><p>Matrix showing character set that distinguishes <italic><tp:taxon-name>Pseudouroctonus peccatum</tp:taxon-name></italic> sp. n. from the other seventeen species in the genus. If a species differs significantly for a given data character, its state is shaded. Note, except for <italic><tp:taxon-name>Pseudouroctonus peccatum</tp:taxon-name></italic> sp. n., most of the data contained in this table is based on published information (see reference list). <italic>ID</italic> = inner denticle.</p></caption><table><tbody><tr><th rowspan="1" colspan="1"/><th rowspan="1" colspan="1">Hemispermatophore</th><th rowspan="1" colspan="1">Cheliceral&lt;br/&gt; Dentition</th><th rowspan="1" colspan="1">Chelal Movable Finger <italic>ID</italic></th><th rowspan="1" colspan="1">Pectinal Tooth <italic>Counts</italic></th><th rowspan="1" colspan="1">Metasoma Seg V (Length/Width)</th></tr><tr><td rowspan="1" colspan="1"><bold><italic><tp:taxon-name>Pseudouroctonus peccatum</tp:taxon-name></italic></bold></td><td rowspan="1" colspan="1">Distal crest present on lamina terminus; secondary lamellar hook absent</td><td rowspan="1" colspan="1"><italic>va</italic> on MF and FF crenulated; two subdistal&lt;br/&gt; denticles</td><td rowspan="1" colspan="1">Seven <italic>ID</italic></td><td rowspan="1" colspan="1">15 ♂13–14 ♀</td><td rowspan="1" colspan="1">1.953 ♂1.908 ♀</td></tr><tr><td rowspan="1" colspan="1"><bold><italic><tp:taxon-name>Pseudouroctonus andreas</tp:taxon-name></italic></bold></td><td rowspan="1" colspan="1" style="background-color:#C0C0C0">Distal crest absent</td><td rowspan="1" colspan="1" style="background-color:#C0C0C0">smooth</td><td rowspan="1" colspan="1" style="background-color:#C0C0C0">Six <italic>ID</italic></td><td rowspan="1" colspan="1" style="background-color:#C0C0C0">smaller&lt;br/&gt; 9–10 ♂ 7–9 ♀</td><td rowspan="1" colspan="1">-&lt;br/&gt; 1.933 ♂2.000 ♀</td></tr><tr><td rowspan="1" colspan="1"><bold><italic><tp:taxon-name>Pseudouroctonus angelenus</tp:taxon-name></italic></bold></td><td rowspan="1" colspan="1" style="background-color:#C0C0C0">Distal crest absent; secondary lamellar hook present</td><td rowspan="1" colspan="1" style="background-color:#C0C0C0">smooth</td><td rowspan="1" colspan="1">Seven <italic>ID</italic></td><td rowspan="1" colspan="1" style="background-color:#C0C0C0">smaller&lt;br/&gt; 11 ♂ ? ♀</td><td rowspan="1" colspan="1" style="background-color:#C0C0C0">thinner&lt;br/&gt; 3.059 ♂? ♀</td></tr><tr><td rowspan="1" colspan="1"><bold><italic><tp:taxon-name>Pseudouroctonus apacheanus</tp:taxon-name></italic></bold></td><td rowspan="1" colspan="1">?</td><td rowspan="1" colspan="1" style="background-color:#C0C0C0">smooth</td><td rowspan="1" colspan="1">Seven <italic>ID</italic></td><td rowspan="1" colspan="1" style="background-color:#C0C0C0">smaller&lt;br/&gt; 10–11 ♂ 9–10♀</td><td rowspan="1" colspan="1">-&lt;br/&gt; 2.412 ♂2.176 ♀</td></tr><tr><td rowspan="1" colspan="1"><bold><italic><tp:taxon-name>Pseudouroctonus bogerti</tp:taxon-name></italic></bold></td><td rowspan="1" colspan="1" style="background-color:#C0C0C0">Distal crest absent; secondary lamellar hook present</td><td rowspan="1" colspan="1" style="background-color:#C0C0C0">smooth</td><td rowspan="1" colspan="1">Seven <italic>ID</italic></td><td rowspan="1" colspan="1">-? ♂ 12 ♀</td><td rowspan="1" colspan="1" style="background-color:#C0C0C0">thinner&lt;br/&gt; 3.444 ♂3.091 ♀</td></tr><tr><td rowspan="1" colspan="1"><bold><italic><tp:taxon-name>Pseudouroctonus cazieri</tp:taxon-name></italic></bold></td><td rowspan="1" colspan="1" style="background-color:#C0C0C0">Distal crest absent</td><td rowspan="1" colspan="1" style="background-color:#C0C0C0"><italic>va</italic> on MF and FF toothed</td><td rowspan="1" colspan="1" style="background-color:#C0C0C0">Six <italic>ID</italic></td><td rowspan="1" colspan="1">-&lt;br/&gt; 13 ♂ 11–12 ♀</td><td rowspan="1" colspan="1">-&lt;br/&gt; 2.150 ♂2.217 ♀</td></tr><tr><td rowspan="1" colspan="1"><bold><italic><tp:taxon-name>Pseudouroctonus chicano</tp:taxon-name></italic></bold></td><td rowspan="1" colspan="1">?</td><td rowspan="1" colspan="1" style="background-color:#C0C0C0">smooth</td><td rowspan="1" colspan="1">Seven <italic>ID</italic></td><td rowspan="1" colspan="1" style="background-color:#C0C0C0">smaller&lt;br/&gt; ? ♂ 9♀</td><td rowspan="1" colspan="1">-&lt;br/&gt; ? ♂2.067 ♀</td></tr><tr><td rowspan="1" colspan="1"><bold><italic><tp:taxon-name>Pseudouroctonus glimmei</tp:taxon-name></italic></bold></td><td rowspan="1" colspan="1" style="background-color:#C0C0C0">Distal crest absent; secondary lamellar hook present</td><td rowspan="1" colspan="1" style="background-color:#C0C0C0">smooth</td><td rowspan="1" colspan="1">Seven <italic>ID</italic></td><td rowspan="1" colspan="1" style="background-color:#C0C0C0">smaller&lt;br/&gt; 10–12 ♂ 9–11♀</td><td rowspan="1" colspan="1" style="background-color:#C0C0C0">thinner&lt;br/&gt; 2.600 ♂2.609 ♀</td></tr><tr><td rowspan="1" colspan="1"><bold><italic><tp:taxon-name>Pseudouroctonus iviei</tp:taxon-name></italic></bold></td><td rowspan="1" colspan="1" style="background-color:#C0C0C0">Distal crest absent; secondary lamellar hook present</td><td rowspan="1" colspan="1" style="background-color:#C0C0C0">smooth</td><td rowspan="1" colspan="1">Seven <italic>ID</italic></td><td rowspan="1" colspan="1" style="background-color:#C0C0C0">smaller&lt;br/&gt; 11 ♂ 10♀</td><td rowspan="1" colspan="1">-&lt;br/&gt; 2.191 ♂2.304 ♀</td></tr><tr><td rowspan="1" colspan="1"><bold><italic><tp:taxon-name>Pseudouroctonus lindsayi</tp:taxon-name></italic></bold></td><td rowspan="1" colspan="1" style="background-color:#C0C0C0">Distal crest absent</td><td rowspan="1" colspan="1" style="background-color:#C0C0C0">smooth</td><td rowspan="1" colspan="1" style="background-color:#C0C0C0">Six <italic>ID</italic></td><td rowspan="1" colspan="1">-&lt;br/&gt; 14 ♂ 12 ♀</td><td rowspan="1" colspan="1">-&lt;br/&gt; 2.286 ♂2.286 ♀</td></tr><tr><td rowspan="1" colspan="1"><bold><italic><tp:taxon-name>Pseudouroctonus minimus castaneus</tp:taxon-name></italic></bold></td><td rowspan="1" colspan="1" style="background-color:#C0C0C0">Distal crest absent</td><td rowspan="1" colspan="1" style="background-color:#C0C0C0">smooth</td><td rowspan="1" colspan="1">Seven <italic>ID</italic></td><td rowspan="1" colspan="1" style="background-color:#C0C0C0">smaller&lt;br/&gt; 10–12 ♂ 10♀</td><td rowspan="1" colspan="1" style="background-color:#C0C0C0">wider&lt;br/&gt; 1.402 ♂1.364 ♀</td></tr><tr><td rowspan="1" colspan="1"><bold><italic><tp:taxon-name>Pseudouroctonus minimus minimus</tp:taxon-name></italic></bold></td><td rowspan="1" colspan="1" style="background-color:#C0C0C0">Distal crest absent</td><td rowspan="1" colspan="1" style="background-color:#C0C0C0">smooth</td><td rowspan="1" colspan="1" style="background-color:#C0C0C0">Six <italic>ID</italic></td><td rowspan="1" colspan="1" style="background-color:#C0C0C0">smaller&lt;br/&gt; 10–11 ♂ 9–10♀</td><td rowspan="1" colspan="1" style="background-color:#C0C0C0">wider&lt;br/&gt; 1.650 ♂1.565 ♀</td></tr><tr><td rowspan="1" colspan="1"><bold><italic><tp:taxon-name>Pseudouroctonus minimus thompsoni</tp:taxon-name></italic></bold></td><td rowspan="1" colspan="1">?</td><td rowspan="1" colspan="1" style="background-color:#C0C0C0">smooth</td><td rowspan="1" colspan="1">Seven <italic>ID</italic></td><td rowspan="1" colspan="1" style="background-color:#C0C0C0">smaller&lt;br/&gt; 10–11 ♂ 10♀</td><td rowspan="1" colspan="1" style="background-color:#C0C0C0">wider&lt;br/&gt; 1.667 ♂1.538 ♀</td></tr><tr><td rowspan="1" colspan="1"><bold><italic><tp:taxon-name>Pseudouroctonus reddelli</tp:taxon-name></italic></bold></td><td rowspan="1" colspan="1" style="background-color:#C0C0C0">Distal crest absent</td><td rowspan="1" colspan="1" style="background-color:#C0C0C0"><italic>va</italic> on MF and FF toothed</td><td rowspan="1" colspan="1">Seven <italic>ID</italic></td><td rowspan="1" colspan="1" style="background-color:#C0C0C0">larger&lt;br/&gt; 18–19 ♂ 15–16♀</td><td rowspan="1" colspan="1" style="background-color:#C0C0C0">thinner&lt;br/&gt; 3.036 ♂2.871 ♀</td></tr><tr><td rowspan="1" colspan="1"><bold><italic><tp:taxon-name>Pseudouroctonus rufulus</tp:taxon-name></italic></bold></td><td rowspan="1" colspan="1" style="background-color:#C0C0C0">Distal crest absent</td><td rowspan="1" colspan="1" style="background-color:#C0C0C0">smooth</td><td rowspan="1" colspan="1">Seven <italic>ID</italic></td><td rowspan="1" colspan="1" style="background-color:#C0C0C0">smaller&lt;br/&gt; 11 ♂ 9♀</td><td rowspan="1" colspan="1">-&lt;br/&gt; 2.400 ♂2.176 ♀</td></tr><tr><td rowspan="1" colspan="1"><bold><italic><tp:taxon-name>Pseudouroctonus saavasi</tp:taxon-name></italic></bold></td><td rowspan="1" colspan="1" style="background-color:#C0C0C0">Distal crest absent</td><td rowspan="1" colspan="1" style="background-color:#C0C0C0">Smooth, one subdistal (<italic>sd</italic>)</td><td rowspan="1" colspan="1">Seven <italic>ID</italic></td><td rowspan="1" colspan="1" style="background-color:#C0C0C0">smaller&lt;br/&gt; 10–11 ♂ 9♀</td><td rowspan="1" colspan="1" style="background-color:#C0C0C0">thinner&lt;br/&gt; 2.810 ♂2.563 ♀</td></tr><tr><td rowspan="1" colspan="1"><bold><italic><tp:taxon-name>Pseudouroctonus sprousei</tp:taxon-name></italic></bold></td><td rowspan="1" colspan="1" style="background-color:#C0C0C0">Distal crest absent</td><td rowspan="1" colspan="1" style="background-color:#C0C0C0"><italic>va</italic> on MF and FF toothed</td><td rowspan="1" colspan="1">Seven <italic>ID</italic></td><td rowspan="1" colspan="1" style="background-color:#C0C0C0">larger&lt;br/&gt; 17 ♂ ?♀</td><td rowspan="1" colspan="1" style="background-color:#C0C0C0">thinner&lt;br/&gt; 4.214 ♂? ♀</td></tr><tr><td rowspan="1" colspan="1"><bold><italic><tp:taxon-name>Pseudouroctonus williamsi</tp:taxon-name></italic></bold></td><td rowspan="1" colspan="1" style="background-color:#C0C0C0">Distal crest absent; secondary lamellar hook present</td><td rowspan="1" colspan="1" style="background-color:#C0C0C0">smooth</td><td rowspan="1" colspan="1">Seven <italic>ID</italic></td><td rowspan="1" colspan="1">-&lt;br/&gt; 13 ♂ 11–12 ♀</td><td rowspan="1" colspan="1" style="background-color:#C0C0C0">thinner&lt;br/&gt; 3.400 ♂3.400 ♀</td></tr></tbody></table></table-wrap></tp:treatment-sec><tp:treatment-sec sec-type="DNA barcodes"><title>DNA barcodes</title><p>(COI) – MRG1221 (paratype, GenBank no. <ext-link xmlns:xlink="http://www.w3.org/1999/xlink" ext-link-type="uri" xlink:href="http://www.ncbi.nlm.nih.gov/nuccore/KF841448" xlink:type="simple">KF841448</ext-link>):</p><p>CTCTAAGTTTAATGATTCGTGCGGAAATTGGTAGACCTGGGTCTTTTATCGGGGATGATCAAATTTATAATGTTGTGGTTACTGCTCATGCTTTTGTCATAATTTTTTTTATGGTTATGCCAATTATGATTGGGGGTTTTGGTAATTGGTTAGTTCCTTTGATGTTAGGTGCTCCTGATATGGCTTTTCCTCGTTTAAATAATATAAGATTTTGATTATTACCACCTGCATTTTTTATGCTTTTAGGTTCGGCATCGTTGGAAAGAGGGGCAGGTACAGGCTGAACTGTGTACCCTCCTCTTTCCTCATA<!--PageBreak--><!--PageBreak--><!--PageBreak-->TATGTTTCATTCTGGGGGGTCTGTTGATATGACTATTTTTTCGTTACATTTGGCTGGTGTTTCTTCAATTTTAGGAGCTATTAATTTTATTACTACTATTTTGAATATGCGAAGATCTGGAATATTGTTGGAGCGTGTGCCTTTATTTGTATGGTCTGTTAAGATTACTGCTATTCTTCTGTTGTTGTCTCTTCCAGTTCTTGCGGGTGCAATTACTATGCTATTAACAGATCGAAATTTTAATACTTCTTTTTTTGATCCAGCGGGTGGAGGGGATCCTATTTTGTACCAACATTTATTTTGATTTTTTGGTCATCCTGAGGTTTATATTTTAATTCTTCCGGGATTTGGAATGATTTCTCATATTATTAGTCATCATACTGGGAAGAGGGAACCTTTCGGAGCTTTAGGAATGATTTATGCTATGGTGGCTATTGGGTTTTTGGGTTTTGTGGTTTG.</p><p>MRG1222 (paratype, GenBank no. <ext-link xmlns:xlink="http://www.w3.org/1999/xlink" ext-link-type="uri" xlink:href="http://www.ncbi.nlm.nih.gov/nuccore/KF841449" xlink:type="simple">KF841449</ext-link>):</p><p>CTCTAAGTTTAATGATTCGTGCGGAAATTGGTAGACCTGGGTCTTTTATCGGGGATGATCAAATTTATAATGTTGTGGTTACTGCTCATGCTTTTGTCATAATTTTTTTTATGGTTATGCCAATTATGATTGGGGGTTTTGGTAATTGGTTAGTTCCTTTGATGTTAGGTGCTCCTGATATGGCTTTTCCTCGTTTAAATAATATAAGATTTTGATTATTACCACCTGCATTTTTTATGCTTTTAGGTTCGGCATCGTTGGAAAGAGGGGCAGGTACAGGCTGAACTGTGTACCCTCCTCTTTCCTCATATATGTTTCATTCTGGGGGGTCTGTTGATATGACTATTTTTTCGTTACATTTGGCTGGTGTTTCTTCAATTTTAGGAGCTATTAATTTTATTACTACTATTTTGAATATGCGAAGATCTGGAATATTGTTGGAGCGTGTGCCTTTATTTGTATGGTCTGTTAAGATTACTGCTATTCTTCTGTTGTTGTCTCTTCCAGTTCTTGCGGGTGCAATTACTATACTATTAACAGATCGAAATTTTAATACTTCTTTTTTTGATCCAGCGGGTGGAGGGGATCCTATTTTGTACCAACATTTATTTTGATTTTTTGGTCATCCTGAGGTTTATATTTTAATTCTTCCGGGATTTGGAATGATTTCTCATATTATTAGTCATCATACTGGGAAGAGGGAACCTTTCGGAGCTTTAGGAATGATTTATGCTATGGTGGCTATTGGGTTTTTGGGTTTTGTGGTTTG.</p></tp:treatment-sec></tp:taxon-treatment>
